# Supplementary material for: The Efficiency of Phosphate Removal via Shallow Wastewater Injection into a Saline Carbonate Aquifer
Source: ACS ES T Water. 2024 Jul 26;4(8):3540–9. doi: 10.1021/acsestwater.4c00407 (PMC11320573; doi:10.1021/acsestwater.4c00407)
Supplement: Supplementary file 2 — ew4c00407_si_002.xlsx [file ew4c00407_si_002.xlsx]

## Sheet: Table S1
Table S1. Well cluster metadata.
Well ID	Latitude (°N)	Longitude (°W)	Well depths (m)	Date of installation
MW-0	24.7128	81.0869	3, 6, 15, 27	February 2022
ME-1	24.7128	81.0864	3, 6, 15	May 2021
ME-2	24.7131	81.0817	3, 6	February 2022
MN-1	24.7133	81.0869	3, 6, 15	May 2021
MN-2	24.7158	81.0881	3, 6	February 2022
MW-2	24.7125	81.0878	3, 6, 15	May 2021
MW-3	24.7125	81.0881	3, 6, 15	February 2022
MS-1	24.7125	81.0869	3, 6, 15, 27	May 2021
MS-3	24.7117	81.0867	3, 6, 15, 27	May 2021

## Sheet: Table S2
Table S2. Fluorescence measurements over the course of the dye tracer study.
Sampling Date	Fluorescence standards			MW-0 10	MW-0 20	MW-0 50	MW-0 90	MW-2 10	MW-2 20	MW-2 50	MW-3 10	MW-3 20	MW-3 50	ME-1 10	ME-1 20	ME-1 50	ME-2 10	ME-2 20	MS-1 10	MS-1 20	MS-1 50	MS-1 90	MS-3 10	MS-3 20	MS-3 50	MS-3 90	MN-1 10	MN-1 20	MN-1 50	MN-2 10	MN-2 20
	0 ppb	10 ppb	400 ppb
2022-05-06				0.351	-	0.059	0													0.843		0.031	0.645	0.261	0.026	0.043
2022-05-07								0.362	0.289	0.047	0	0.614	0.766	0.597	0.511	0.075	0.537	0.13									1.168	0.486	0.093	0.946	0.187
2022-05-09				16.88	0.112	0.121
2022-05-10				72.97	14.5	4.406	0.214
2022-05-11				78.82	88.94	35.75	0.182	0.454		0.14									0	0
2022-05-12	0.18	8.76	326.83	54.36	105.2	43.97	0.124							0.505	0.348	7.109			1.868	1.146	0.172	0.108
2022-05-13	0.17	8.22	309.21	33.26	88.76	34.27	0.087																				0.927	0.475	0.188
2022-05-14	0.18	8.24	310.06	21.35	66.53	31.04	0.077	0.583	0.331	0.116
2022-05-15	0.17	7.97	301.01	15.61	56.82	22.48	0.036												1.596	1.346	2.041	0.062
2022-05-16	0.15	8.37	314.58	17.82	46.39	17.53	0.137							0.469	0.41	15.52
2022-05-17	0.14	7.75	289.2	12.71	34.19	13.29	0.069												1.895	1.408	1.8	0.164					1.077	1.08	0.181
2022-05-18	0.16	8.11	305.14	11.78	29.8	11.12	0.111							0.465	0.548	10.93			1.627	1.318	2.044	0.197
2022-05-19	0.16	8.18	309.52					0.412	0.321	0.155				0.471	0.408	9.869							0.703	0.259	0.102	0.066
2022-05-21	0.15	7.85	292.51	14.47	13.72	7.827	0.067							0.423	0.472	6.43			1.728	1.134	0.924	0.093
2022-05-23	0.17	8.05	299.05	12.01	9.021	6.69	0.068							0.386	0.437	4.576											1.329	13.72	0.123
2022-05-24	0.16	8.23	307.67					0.421	0.334	0.066									1.612	1.168	0.649	0.056
2022-05-25	0.18	8.3	311.54	9.915	6.32	5.739	0.114																0.888	0.391	0.075	0.046	1.183	11.72	0.077
2022-05-27	0.13	8.11	310.6											0.484	0.392	2.727											1.123	10.09	0.105
2022-05-28	0.14	8.09	301.84																1.636	1.212	0.518	0.104	0.794	0.348	0.131	0.14
2022-05-29	0.18	8.23	311.28	6.335	3.521	4.522	0.118				0.637	0.481	0.13
2022-05-30	0.16	8.14	308.58											0.431	0.419	1.458											1.2	7.311	0.255
2022-06-02	0.18	8.5	323.06					0.424	0.43	0.101													0.881	0.363	0.087	0.119
2022-06-04	0.19	8.25	314.63								0.762	0.472	0.739	0.319	0.329	1.092	0.536	0.127									0.7	5.987	0.094
2022-06-05	0.17	8.11	306.03					0.658	0.341	0.151													0.986	0.774	0.123	0.114				0.274	0.202
2022-06-06	0.16	7.59	285.77																								1.594	8.7	0.085
2022-06-10	0.15	7.83	295.14	1.461	0.57	1.503	0.03				0.731	0.453	0.424				0.162	0.486
2022-06-15	0.41	7.8	290.58	3.524	466	2.032	0.171
2022-06-16	0.21	8.14	310.38	69.58	224.4	40.37	0.171							0.245	0.619	0.466			1.356	1.214	0.087	0.153					3.055	5.184	0.125
2022-06-17	0.18	7.72	292.58	30.49	51.2	64.43	0.282																				2.83	5.402	0.094	0.294
2022-06-18	0.32	8.07	301.89	13.61	17.72	50.83	4.062							0.14	0.505	8.339			1.352	1.131	0	0.042
2022-06-19	0.19	7.81	290.26											0.373	0.689	25.5											2.621	4.891	0.149
2022-06-20	0.2	7.96	294.8	10.57	7.803	36.81	0.098							0.263	0.677	31.8											1.899	9.522	0.127
2022-06-21	0.19	8.11	305.92											0.34	0.904	33.09			1.509	1.477	0.501	0.048
2022-06-22	0.21	8.12	309.3					0.531	0.304	0.133				0.382	0.722	29.06
2022-06-23	0.23	8.06	303.18											0.206	0.654	19.11											2.112	80.63	0.169
2022-06-24	0.2	7.77	289.26					0.398	0.37	0.705				0.428	1.086	19.15			1.457	1.421	1.469	0.14
2022-06-25	0.2	7.86	295.24	8.586	2.108	18.59	0.567																				5.529	110.7	0.015	0.253	0.2
2022-06-26	0.16	8.09	300.23					0.526	0.481	0.253				0.37	1.136	13.57											12.7	158.7	0.182
2022-06-27	0.2	8.03	303.89																1.464	1.424	0.822	0.13					20.62	156.4	0.032
2022-06-28	0.22	8.07	304.42											0.336	1.411	9.441											28.5	176.9	0.07
2022-06-29	0.2	8.03	299.32																								31.64	170.9	0.107	0.252	0.255
2022-06-30	0.24	7.79	291.86																				0.679	0.239	0	0.042	32.88	167.3	0.015
2022-07-01	0.17	7.97	297.15					0.43	0.312	0.469																	40.06	136	0.208
2022-07-02	0.19	7.83	293.51														0.466	0.04									39.64	143.2	0.061
2022-07-05	0.19	7.91	293.34																								19.97	88.91	0.24	0.375	0.214
2022-07-07	0.17	8.56	301.73											0.431	1.856	3.365											18.54	75.44	0.169
2022-07-08	0.21	7.91	298.92					0.45	0.359	0.1									1.487	1.47	0.992	0.187					18.87	75.41	0.048
2022-07-12	0.19	7.92	297.48																								20.45	56.28	0.154	0.342	0.232
2022-07-14	0.21	7.94	297.38											0.39	4.799	1.977											15.61	41.67	0.102
2022-07-15	0.21	8.06	302.13					0.969	0.347	0.289									1.333	1.503	2.65	0.055					4.6	27.85	0.094
2022-07-18	0.24	7.8	292.54																								11.57	34.23	0.069	0.28	0.171
2022-07-20	0.25	7.91	296.77					0.5	0.34	0.25									1.665	1.665	0.631	0
2022-07-21	0.18	7.92	297.95											0.449	9.281	1.15											17.18	33.56	0.155
2022-07-27	0.23	8.05	303.72											0.374	11.3	0.884			1.675	1.895	0.697	0.043
2022-07-29	0.24	7.94	301.04											0.311	15.03	0.643			1.717	1.97	0.377	0								0.22	0.151
2022-07-30	0.2	7.88	298.61											0.415	14.67	0.599	0.532	0.105									18.87	22.54	0.094
2022-07-31	0.23	8.02	301.7											0.375	15.57	0.702
2022-08-02	0.24	7.96	293.89											0.342	15.97	0.608			1.828	2.137	0.383	0
2022-08-03	0.19	7.94	300.11					0.428	0.651	0.175																	15.27	19.43	0.155
2022-08-05	0.24	8.01	304.98											0.294	10.93	0.472											5.917	17.13	0.072	0.211	0.128
2022-08-06	0.2	7.88	298.56											0.366	11.88	0.508											5.834	16.19	0.103
2022-08-08	0.21	7.6	280.98											0.35	11.1	0.417											6.258	15.69	0.115
2022-08-09	0.23	8.19	306.53														0.658	0.303	1.552	2.438	0.576	0.022								0.342	0.27
2022-08-10	0.19	7.04	295.2											0.371	10.15	0.3			1.411	2.258	0.82	0.074
2022-08-12	0.2	7.78	288.5					0.565	1.224	0.17									1.467	2.312	0.682	0.105
2022-08-15	0.21	7.84	295.36											0.324	13.65	0.334	0.525	0.347
2022-08-17	0.25	7.96	297.21																								7.724	12.35	0.027	0.191	0.282
2022-08-18	0.23	8.09	293.06					0.552	2.303	0.162									1.747	2.451	0.22	0.05
2022-08-19	0.22	7.86	296								0.629	0.444	0.397
2022-08-24	0.24	7.97	299.79	1.325	0.203	0.126	0.036
2023-01-20	0.2	6.83	251.3	0.582	0.197	0.024	0
2023-01-21	0.18	8.26	312.72					2.995	4.37	0.116	0.734	0	0				0.479	0.247	1.784	2.223	0.189	0.1	0.86	7.868	0.104	0.029	1.355	1.695	0.226	5.663	6.844
2023-01-22	0.19	8.19	307.8											0.479	11.06	0.057
2023-04-14	0.16	6.96	398.7					2.005	1.963	0	1.116	6.505	0.077
2023-04-15	0.24	7	296.73											0.468	6.941	0	0.408	0.177					1.139	4.127	0.063	n.d.	1.162	1.136	0.108	9.347	5.608
2023-04-16	0.24	7.65	286																1.625	1.297	0.025	n.d.
2023-07-06	0.28	6.99	262.22					0.744	1.865		0.947	4.498	0.019
2023-07-07	0.28	6.8	256.67						1.441			3.229		0.413	3.861		0.365	0	1.602	1.403			1.471	2.053	0					9.224	5.557
2024-01-13	0.28	3.53	129.55																1.046	1.746			0.754	1.205
2024-01-14	0.88	3.67	133.84					0			1.309	3.189		0.425	1.667		0	0.442												3.597	2.703

## Sheet: Table S3
Table S3. Nutrient analyses for samples and standards. All concentrations are in micromoles per kilogram water.
Well ID	Depth (m)	TN			TP			SRP			DOC
		November 2021	May 2022	January 2023	November 2021	May 2022	January 2023	November 2021	May 2022	January 2023	November 2021	May 2022	January 2023
ME-1	3	ND	7.14	10.319	ND	0.75	0.746	ND	0.31	0.377	ND	284.583	ND
	6	23.93	45.71	24.845	8.68	7.54	7.566	8.604	8.28	8.84	264.9	400.667	ND
	15	50.95	25.71	36.525	12.87	7.97	8.451	11.68	5.04	8.6	222.6	123.417	ND
MS-1	3	ND	462.52	1221.36	ND	2.97	1.747	ND	2.21	1.258	ND	1995	ND
	6	2300	470.08	970.628	3.38	4.03	2.012	0.503	2.61	1.105	1345.8	1754.17	ND
	15	35.95	31.43	37.832	4.88	3.37	3.904	5.676	1.79	3.447	62.2	73.325	ND
	27	25	21.43	23.087	0.783	1.05	0.883	0.681	0.37	0.585	55.9	108.917	ND
MS-3	3	ND	27.14	42.707	ND	1.95	1.693	ND	1.21	1.188	ND	478.167	ND
	6	46.43	47.86	89.978	1.23	1.75	1.317	0.55	0.74	0.812	285.1	248.083	ND
	15	32.86	28.57	26.687	1.11	1.07	0.917	0.75	0.31	0.587	55	72.275	ND
	27	25	20.71	22.262	0.922	1.06	0.854	0.698	0.61	0.65	133.9	163.75	ND
MW-2	3	ND	67.14	31.613	ND	0.68	0.78	ND	0.36	0.24	ND	472.667	ND
	6	30.48	20.71	48.737	2.52	1.49	1.342	0.483	0.79	0.612	313.9	329.583	ND
	15	29.76	27.86	27.418	1.19	1.47	1.358	0.988	0.65	0.572	102.1	76.1	ND
MN-1	3	ND	138.57	174.135	ND	12.88	8.95	ND	12.32	4.67	ND	349	ND
	6	41.79	64.29	69.573	40.02	48.08	8.237	38.55	53.74	13.295	309.3	198	ND
	15	39.76	25.71	27.951	1.25	1.86	1.712	0.949	1.42	1	109.4	120.75	ND
MN-2	3	ND	53.57	73.328	ND	4.61	3.896	ND	3.81	3.516	ND	259.5	ND
	6	ND	83.57	72.997	ND	1.05	2.209	ND	2.65	2.095	ND	139.75	ND
MW-3	3	ND	17.86	39.052	ND	1.94	1.94	ND	1.5	1.664	ND	391.25	ND
	6	ND	42.14	82.163	ND	1.95	1.338	ND	1.24	0.938	ND	336.167	ND
	15	ND	38.57	27.672	ND	1.4	1.782	ND	0.64	1.115	ND	32.292	ND
ME-2	3	ND	20.71	4.742	ND	2.65	1.498	ND	2.22	1.082	ND	282.083	ND
	6	ND	65	27.524	ND	6.05	1.452	ND	0.47	1.013	ND	113.917	ND
MW-0	3	ND	167.14	230.711	ND	19.27	30.501	ND	10.33	20.52	ND	548.167	ND
	6	ND	65.71	57.52	ND	15.31	44.16	ND	11.95	31.6	ND	523.417	ND
	15	ND	79.29	46.526	ND	21	8.762	ND	12.75	15.92	ND	274.917	ND
	27	ND	30.71	21.041	ND	29.16	1.218	ND	2.11	0.913	ND	176.833	ND
EWW (Effluent Wastewater)	0	295.24	360	68.628	91.79	69.34	115.905	105.4	77.82	100.6	506.6	96.5	ND
S1	0, nearshore	ND	ND	15.29	ND	ND	0.62	ND	ND	0.009	ND	ND	ND
N1	0, nearshore	ND	ND	17.906	ND	ND	0.68	ND	ND	BDL	ND	ND	ND
N2	0, nearshore	ND	ND	18.015	ND	ND	0.628	ND	ND	BDL	ND	ND	ND
E1	0, nearshore	ND	ND	14.555	ND	ND	0.7	ND	ND	0.118	ND	ND	ND
ANALYSIS		MDL (µmoles/L)		PQL (µmoles/L)
	Standard Method	Seawater	Freshwater	Seawater	Freshwater
SRP	EPA365.1 Rev. 2.0	0.046	0.062	0.4	0.4
TP Low Curve	EPA365.1 Rev. 2.0	0.028	0.031	0.1	0.1
TP High Curve	EPA365.1 Rev. 2.0	0.151	0.099	1.25	1.25
TOC	SM5310B-1999	10.4		41.67
TN	ASTM D5176-91	3.46		17.86
Note: MDL = Methods Dection Limit; PQL = Practical Quantification Limit based on range of calibration standards used

## Sheet: Table S4
Table S4. Concentrations of pharmaceuticals in groundwater samples reported in micrograms per liter.
Well ID	Depth (m)	Acetaminophen			Sucralose			Carbamazepine
		November 2021	May 2022	January 2023	November 2021	May 2022	January 2023	November 2021	May 2022	January 2023
ME-1	3	ND	0.014	BDL	ND	8.8	6.2	ND	0.001	0.00094
	6	BDL	BDL	BDL	41	42	45	0.015	0.0052	0.018
	15	0.021	BDL	BDL	3.8	8.1	6.5	0.0012	BDL	0.0038
MS-1	3	ND	0.0084	BDL	ND	10	5.6	ND	0.0059	0.0063
	6	0.011	BDL	BDL	40	40	41	0.017	0.0066	0.015
	15	BDL	BDL	BDL	0.72	0.57	0.78	BDL	BDL	BDL
	27	BDL	BDl	BDL	0.12	0.017	BDL	BDL	BDL	BDL
MS-3	3	ND	BDL	BDL	ND	9.1	9.1	ND	0.0054	0.0077
	6	BDL	BDL	BDL	36	27	41	0.026	0.0039	0.013
	15	BDL	BDL	BDL	0.27	0.22	0.22	BDL	BDL	BDL
	27	BDL	BDL	BDL	0.026	0.018	0.031	BDL	BDL	BDL
MW-2	3	ND	BDL	BDL	ND	26	25	ND	0.0054	0.011
	6	BDL	BDL	BDL	51	38	51	0.025	0.0052	0.016
	15	BDL	BDL	BDL	0.39	0.29	0.35	0.00085	BDL	BDL
MN-1	3	ND	BDL	BDL	ND	24	18	ND	0.0038	0.0047
	6	BDL	0.011	BDL	36	18	33	0.0055	0.013	0.014
	15	BDL	BDL	BDL	0.42	0.4	0.32	BDL	0.001	BDL
MN-2	3	ND	BDL	BDL	ND	19	33	ND	0.029	0.015
	6	ND	BDL	BDL	ND	20	27	ND	0.03	0.016
MW-3	3	ND	BDL	BDL	ND	7.4	5.4	ND	0.0066	BDL
	6	ND	BDL	BDL	ND	34	36	ND	0.024	0.014
	15	ND	BDL	BDL	ND	0.35	0.73	ND	BDL	BDL
ME-2	3	ND	BDL	BDL	ND	1.2	0.57	ND	0.0049	0.001
	6	ND	BDL	BDL	ND	1.4	0.95	ND	0.0042	0.0024
MW-0	3	ND	0.74	BDL	ND	66	37	ND	0.015	0.033
	6	ND	0.025	BDL	ND	29	51	ND	0.016	0.016
	15	ND	0.012	BDL	ND	16	18	ND	0.0062	0.0044
	27	ND	BDL	BDL	ND	0.041	BDL	ND	BDL	BDL
EWW (Effluent Wastewater)	0	BDL	BDL	BDL	61	93	82	BDL	BDL	BDL
N1	0, nearshore	ND	ND	BDL	ND	ND	0.075	ND	ND	BDL
N2	0, nearshore	ND	ND	BDL	ND	ND	0.07	ND	ND	BDL
E1	0, nearshore	ND	ND	0.026	ND	ND	0.37	ND	ND	BDL
S1	0, nearshore	ND	ND	BDL	ND	ND	0.29	ND	ND	BDL
Method Detection Limit		0.008			0.01			0.0008
Note: Ibuprofen was only detected in EWW. BDL = Below Detection Limit; ND = no data.

## Sheet: Table S5
Table S5. Dissolved ion concentrations of groundwater samples reported as millimoles per kilogram water.
Well ID	Depth (m)	Ca			Fe			K			Mg			Na			P			Si			Sr			F			Cl			SO4			Br
		November 2021	May 2022	January 2023	November 2021	May 2022	January 2023	November 2021	May 2022	January 2023	November 2021	May 2022	January 2023	November 2021	May 2022	January 2023	November 2021	May 2022	January 2023	November 2021	May 2022	January 2023	November 2021	May 2022	January 2023	November 2021	May 2022	January 2023	November 2021	May 2022	January 2023	November 2021	May 2022	January 2023	November 2021	May 2022	January 2023
ME-1	3	ND	4.16687	ND	ND	BDL	ND	ND	2.17145	ND	ND	8.72249	ND	ND	75.2074	ND	ND	0.00936276	ND	ND	0.0911502	ND	ND	0.0220269	ND	ND	0.277918	ND	ND	76.2982	ND	ND	5.13221	ND	ND	0.525631	ND
	6	3.94231	4.26668	ND	0.0021488	0.00143241	ND	3.78533	4.42474	ND	13.2483	15.3878	ND	123.533	141.237	ND	0.0174341	0.0167884	ND	1.39574	0.106461	ND	0.0295595	0.0291029	ND	ND	0.265285	ND	126.223	139.96	ND	7.4745	9.10889	ND	ND	0.593212	ND
	15	9.60627	8.83278	ND	BDL	BDL	ND	12.4302	12.5069	ND	48.2205	46.4925	ND	439.456	424.058	ND	0.0196941	0.0161427	ND	0.872336	0.0872336	ND	0.0792057	0.0711025	ND	ND	0.307921	ND	455.42	368.516	ND	26.827	22.1736	ND	0.981177	0.981177	ND
MS-1	3	ND	4.51619	4.76571	ND	BDL	0.0010744	ND	2.00776	1.60621	ND	6.33614	5.47213	ND	62.2451	45.803	ND	0.0112999	0.00613422	ND	0.199747	0.211853	ND	0.0314997	0.0330975	ND	0.266338	ND	ND	57.4846	52.3792	ND	6.17323	6.07953	ND	0.43302	ND
	6	4.616	4.76571	4.7158	0.0238159	0.0114593	BDL	3.42726	4.34802	4.37359	12.0551	14.9763	13.4129	113.268	140.628	117.487	0.0122684	0.0112999	0.00548852	0.648021	0.133165	0.133165	0.0378909	0.0386898	0.0375485	ND	0.288445	ND	102.107	138.521	126.082	6.63127	9.66063	8.05746	0.261564	0.553164	ND
	15	10.1302	9.93064	9.68112	BDL	BDL	BDL	13.5556	14.0415	10.9979	51.4297	52.3349	50.6069	466.033	478.213	438.63	0.013237	0.0103313	0.00774849	0.363177	0.0790443	0.100052	0.0845697	0.0785209	0.0794339	ND	0.30371	ND	486.137	463.91	530.195	28.7112	28.2428	26.5771	1.06753	1.12009	ND
	27	10.28	9.70607	10.1801	BDL	BDL	BDL	13.5812	13.6067	11.4583	51.5943	51.4709	52.9109	469.513	467.817	461.858	0.0142056	0.0112999	0.00581137	0.235353	0.0890139	0.0801125	0.0854828	0.0789774	0.0826295	ND	0.27476	ND	492.596	452.938	492.032	28.9194	27.7535	24.6825	1.09131	1.17516	ND
MS-3	3	ND	3.54309	ND	ND	BDL	ND	ND	1.71107	ND	ND	6.00699	ND	ND	56.5904	ND	ND	0.0125913	ND	ND	0.107885	ND	ND	0.0248802	ND	ND	0	ND	ND	55.7922	ND	ND	3.6852	ND	ND	0.232779	ND
	6	4.89046	5.06512	ND	BDL	BDL	ND	5.14089	5.83146	ND	18.8027	21.1068	ND	175.208	190.433	ND	0.0129142	0.0103313	ND	0.225383	0.111089	ND	0.0377768	0.0383474	ND	ND	0.298446	ND	180.351	191.549	ND	10.7537	12.1903	ND	0.434271	0.759662	ND
	15	10.0304	9.68112	ND	BDL	BDL	ND	13.2998	14.1438	ND	50.9772	52.3349	ND	462.641	480.779	ND	0.015497	0.00903991	ND	0.161649	0.0744156	ND	0.0828578	0.0811459	ND	ND	0.342134	ND	485.855	465.546	ND	28.732	28.5238	ND	1.03624	1.2515	ND
	27	10.2301	9.98054	ND	BDL	BDL	ND	13.6835	14.2717	ND	51.6355	53.0755	ND	468.774	486.608	ND	0.0100085	0.0122684	ND	0.144559	0.0854533	ND	0.084798	0.0822871	ND	ND	0.257916	ND	492.68	471.497	ND	29.0339	28.9402	ND	1.06503	1.12635	ND
MW-2	3	ND	4.19183	ND	ND	BDL	ND	ND	2.76227	ND	ND	9.75108	ND	ND	87.4302	ND	ND	0.0103313	ND	ND	0.130316	ND	ND	0.0271627	ND	ND	0.286866	ND	ND	85.5217	ND	ND	5.91297	ND	ND	0.468062	ND
	6	3.7926	3.39338	ND	0.00447668	0.00322292	ND	3.47841	3.45284	ND	11.9728	12.0551	ND	112.528	109.483	ND	0.0112999	0.0103313	ND	0.177672	0.14349	ND	0.0271627	0.0243095	ND	ND	0.26318	ND	115.533	108.115	ND	6.98522	7.03727	ND	0.351672	0.531888	ND
	15	10.0554	9.78093	ND	BDL	BDL	ND	13.2742	13.5556	ND	50.1954	51.4297	ND	454.985	461.51	ND	0.013237	0.0116227	ND	0.126756	0.0904381	ND	0.0829719	0.0800046	ND	ND	0.271075	ND	481.229	459.848	ND	28.3781	28.0866	ND	1.02623	1.13511	ND
MN-1	3	ND	5.46434	4.89046	ND	BDL	BDL	ND	3.37611	2.52696	ND	12.9603	8.88706	ND	118.14	76.5558	ND	0.0200169	0.0129142	ND	0.328639	0.23286	ND	0.0321844	0.0249943	ND	0.324238	ND	ND	115.956	84.3088	ND	7.56819	5.13221	ND	0.474319	ND
	6	3.71775	4.94037	4.54114	BDL	0.00196956	0.00286507	3.45284	4.55263	4.27129	12.7546	16.1695	14.03	117.139	153.155	122.968	0.0503652	0.0568223	0.0316397	0.163073	0.181588	0.185505	0.0254508	0.0330975	0.0295595	ND	0.653213	ND	120.159	149.917	150.96	7.02686	9.47325	8.23444	0.331648	0.469313	ND
	15	10.0304	9.68112	9.93064	0.00250694	BDL	BDL	13.4277	13.7346	11.3304	50.8126	52.2115	52.1292	459.509	478.3	449.809	0.00936276	0.010977	0.00516566	0.124619	0.121771	0.0915063	0.083885	0.0802328	0.0792057	ND	0.232125	ND	486.983	460.553	487.039	ND	28.0554	24.391	ND	0.921105	ND
MN-2	3	ND	5.5392	ND	ND	0.000716204	ND	ND	6.5476	ND	ND	23.1228	ND	ND	212.399	ND	ND	0.0125913	ND	ND	0.121771	ND	ND	0.0413148	ND	ND	0.290551	ND	ND	209.207	ND	ND	13.148	ND	ND	0.585703	ND
	6	ND	6.81172	ND	ND	BDL	ND	ND	8.87507	ND	ND	33.2442	ND	ND	296.262	ND	ND	0.010977	ND	ND	0.105392	ND	ND	0.0536407	ND	ND	0.300552	ND	ND	291.936	ND	ND	18.2594	ND	ND	0.889818	ND
MW-3	3	ND	5.13998	ND	ND	0.00107431	ND	ND	2.11262	ND	ND	8.18762	ND	ND	73.4675	ND	ND	0.00936276	ND	ND	0.186929	ND	ND	0.0326409	ND	ND	0.290551	ND	ND	73.0827	ND	ND	5.30918	ND	ND	0.549409	ND
	6	ND	4.91541	ND	ND	BDL	ND	ND	4.06667	ND	ND	14.3592	ND	ND	131.928	ND	ND	0.010977	ND	ND	0.136369	ND	ND	0.034467	ND	ND	0.298972	ND	ND	131.357	ND	ND	8.65084	ND	ND	0.634511	ND
	15	ND	9.73102	ND	ND	BDL	ND	ND	14.016	ND	ND	51.9646	ND	ND	467.251	ND	ND	0.0119456	ND	ND	0.0808246	ND	ND	0.0804611	ND	ND	0.256337	ND	ND	464.615	ND	ND	28.3989	ND	ND	1.08881	ND
ME-2	3	ND	5.86357	ND	ND	0.00572963	ND	ND	6.2151	ND	ND	23.2051	ND	ND	217.227	ND	ND	0.010977	ND	ND	0.100764	ND	ND	0.0434832	ND	ND	0.283182	ND	ND	212.422	ND	ND	13.0648	ND	ND	0.765919	ND
	6	ND	9.03239	ND	ND	BDL	ND	ND	12.6092	ND	ND	47.9325	ND	ND	438.847	ND	ND	0.0112999	ND	ND	0.0772641	ND	ND	0.0744122	ND	ND	0.275813	ND	ND	423.293	ND	ND	25.9733	ND	ND	1.12635	ND
MW-0	3	ND	2.12086	3.66785	ND	BDL	BDL	ND	1.83128	2.99246	ND	4.56696	9.2985	ND	47.8039	80.9056	ND	0.0274426	0.0422939	ND	0.116074	0.119279	ND	0.0134672	0.0233965	ND	0.327396	ND	ND	46.1174	89.4424	ND	3.45617	5.41328	ND	0.312875	ND
	6	ND	3.89241	4.54114	ND	0.000895255	0.00125347	ND	4.16898	6.01049	ND	14.1535	18.021	ND	131.754	162.594	ND	0.0251826	0.046491	ND	0.115718	0.102188	ND	0.0280758	0.0337822	ND	0.283182	ND	ND	130.821	199.87	ND	8.65084	10.6392	ND	0.601972	ND
	15	ND	7.61016	8.23394	ND	BDL	BDL	ND	10.1795	9.0541	ND	38.634	40.8146	ND	347.546	357.637	ND	0.0255055	0.0203398	ND	0.0950668	0.0858094	ND	0.0616298	0.0649395	ND	0.274234	ND	ND	346.261	430.232	ND	21.3929	21.7052	ND	0.944884	ND
	27	ND	10.3299	10.2301	ND	BDL	BDL	ND	14.016	11.7652	ND	52.7463	52.7875	ND	485.172	465.207	ND	0.0106542	0.00516566	ND	0.102188	0.0847412	ND	0.08126	0.0826295	ND	0.27476	ND	ND	472.315	559.755	ND	28.8153	27.9721	ND	1.17641	ND
EWW (Effluent Wastewater)	0	1.57443	1.19018	ND	0.00787895	BDL	ND	1.24302	1.05631	ND	2.64966	1.36186	ND	26.0986	15.0937	ND	0.0978247	0.0797449	ND	0.157021	0.119991	ND	0.00913034	0.00627711	ND	ND	0.253179	ND	ND	14.216	ND	ND	1.93629	ND	ND	0.342911	ND
Method Detection Limit		0.000249513			8.95255e-05			0.000255766			0.000411438			0.000434976			0.000322854			0.000356056			5.70646e-05			0.00052636			0.000564127			0.000520508			0.00012515

## Sheet: Table S6
Table S6. Physicochemical parameters of well samples.
Well ID	Depth (m)	Salinity (g salts/kg solution)			Temperature (°C)			pH			Total Alkalinity (meq/kgw)
		November 2021	May 2022	January 2023	November 2021	May 2022	January 2023	November 2021	May 2022	January 2023	November 2021
ME-1	3		6.37	5.77		28.8			7.2	7.17
	6	8.31	11.44	9.78	4.566	28.9		7.33	7.41	7.28	4.566
	15	31.3	29.78	31.72	3.3511	28.7		7.33	7.33	7.15	3.3511
MS-1	3		5.43	3.87		31.2			6.96	7.05
	6	8.62	11.29	9.17	8.6225	32.6		7	7.05	7.21	8.6225
	15	32	31.86	34.77	3.443	32		8.78	7.33	7.25	3.443
	27	33.6	31	35.62	3.3591	33.2		7.35	7.35	7.21	3.3591
MS-3	3		4.93	5.65		28			7.18	7.08
	6	13.1	13.77	12.93	4.5421	32.1		7.17	7.39	7.68	4.5421
	15	34.1	33.08	35.1	3.1812	29.3		7.26	7.38	7.21	3.1812
	27	34.1	32.23	35.76	3.3451	29.1		7.37	7.34	7.19	3.3451
MW-2	3		7.04	6.84		30			7.18	7.11
	6	8.53	10.88	9.52	4.7639	30		7.34	7.43	7.38	4.7639
	15	34.2	31.74	34.64	3.6089	29.8		7.27	7.32	7.15	3.6089
MN-1	3		9.48	6.33		29.9			6.97	6.94
	6	10.4	11.94	10.12	4.584	30.1		7.34	7.22	7.1	4.584
	15	33.9	33.69	34.84	3.2732	29.1		7.3	7.39	7.15	3.2732
MN-2	3		16.1	17.08		30.2			7.43	7.29
	6		16.95	22.16		29.6			7.45	7.31
MW-3	3		6.08	5.81		30			7.06	6.6
	6		10.77	9.62		31			7.16	6.97
	15		33.08	34.47		29.8			7.33	7.18
ME-2	3		16.22	18.07		30.4			7.35	7.14
	6		28.8	30.52		29.6			7.42	7.31
MW-0	3		4.01	6.38		30.6			7.42	7.05
	6		9.45	12.76		32.7			9.05	7.16
	15		19.76	27.22		34			7.41	7.13
	27		29.29	35.46		34.1			7.28	7.04
EWW (Effluent Wastewater)	0	1.99	1.14	1.96	2.9434	32		7.31	7.05	7.16	2.9434

## Sheet: Table S7
Table S7. Results of QTRACER analysis of dye tracer study.
Well	Map Distance (m)	Peak Arrival (d)	Mean Arrival (d)	Peak Velocity (m/d)	Mean Velocity (m/d)	Longitudinal Dispersivity (m)	Peak Velocity (m/d) ‡
ME-1 50’	57.5	10	13.4	5.75	4.28	5.36	8.71
ME-1 50’ (2)		6.04	11.5	9.52	5	11.7	10.2
MN-1 10’	66	30	35.4	2.2	1.86	0.26	1.92
MN-1 10’ (2)		16	22.9	4.13	2.88	2.69	4.56
MN-1 20’	66	17	22.3	3.88	2.93	1.69	5.21
MN-1 20’ (2)		13	20.4	5.08	2.34	7.56	5.62
MW-0 10’	10	21					5
MW-0 10’ (2)		11					10
MW-0 20’	10	31					3.33
MW-0 20’ (2)		0.51					20
MW-0 50’	10	31					3.33
MW-0 50’ (2)		21					5
MW-0 90’	10	21					5
MW-0 90’ (2)		31					3.33
MW-2	86	67					1.28
10’
MW-2		101					0.85
10’ (2)
MW-2 20’	86	101					0.85
MW-2 20’ (2)		220					0.39
MW-3 20’	126	65-220					0.57-1.94
MS-3 20’	147	<200					>0.67
MN-2 10’	362	<304					>1.19
MN-2 20’	362	<220					>1.65
‡ Based on visual estimates of peak arrival times

## Sheet: Table S8
Table S8. Calculated mass fractions of groundwater, rainwater, and wastewater effluent, expected SRP and calcium concentrations based on ternary mixing, and the percent of SRP removed and excess calcium in well samples.
Well ID	Depth (m)	g			w			r			expected SRP (mM)			% SRP removed			expected [Ca] (mM)			excess [Ca] (mM)
		November 2021	May 2022	January 2023	November 2021	May 2022	January 2023	November 2021	May 2022	January 2023	November 2021	May 2022	January 2023	November 2021	May 2022	January 2023	November 2021	May 2022	January 2023	November 2021	May 2022	January 2023
ME-1	3		0.178918	0.162686		0.0946237	0.0666667		0.726458	0.770648		8.44138	5.94733		96.3276	93.661		1.90208			2.26479
	6	0.203873	0.312147	0.263668	0.672131	0.451613	0.483871	0.123996	0.23624	0.252461	70.8426	40.2884	43.1661	87.8548	79.4482	79.521	3.14456	3.65412		0.797749	0.612556
	15	0.91158	0.84802	0.904009	0.0622951	0.0870968	0.0698925	0.026125	0.0648829	0.0260983	6.5659	7.7699	6.23511	-77.8887	35.1343	-37.9287	9.42378	8.5677		0.182488	0.26508
MS-1	3		0.151641	0.10861		0.107527	0.0602151		0.740833	0.831175		9.59247	5.37178		76.9611	76.5813		1.64527	1.15727		2.87092	3.60843
	6	0.213891	0.308562	0.247641	0.655738	0.430108	0.44086	0.130371	0.26133	0.311499	69.1148	38.3699	39.3291	99.2722	93.1978	97.1904	3.22128	3.59288	2.99689	1.39472	1.17283	1.71891
	15	0.934986	0.910086	0.993155	0.0118033	0.00612903	0.0083871	0.053211	0.0837849	-0.00154249			0.748213			-360.698	9.58388	9.09088	9.9222	0.546365	0.839758	-0.241082
	27	0.982342	0.885708	1.01771	0.00196721	0.000182796	0	0.0156911	0.114109	-0.0177143			0				10.0526	8.84065	10.1573	0.227315	0.865418	0.0228471
MS-3	3		0.13767	0.158241		0.0978495	0.0978495		0.76448	0.743909		8.72915	8.72915		86.1384	86.3904		1.49444			2.04865
	6	0.348701	0.383972	0.355069	0.590164	0.290323	0.44086	0.0611351	0.325705	0.204071	62.2033	25.8997	39.3291	99.1158	97.1428	97.9354	4.49676	4.17947		0.393702	0.885648
	15	0.996818	0.945066	1.00278	0.00442623	0.00236559	0.00236559	-0.0012447	0.0525686	-0.00514568	0.466525	0.211034	0.211034	-60.7632	-46.8955	-178.154	10.2045	9.43535		-0.174074	0.245769
	27	0.996828	0.920851	1.0217	0.0042623	0.000193548	0.000333333	-0.00109031	0.0789556	-0.0220368	0.449246	0.0172665	0.0297367	-55.3715	-3432.86	-2085.85	10.2044	9.19123		0.0256966	0.789312
MW-2	3		0.192037	0.186673		0.27957	0.268817		0.528393	0.54451		24.9404	23.9812		98.5566	98.9992		2.25211			1.93972
	6	0.200767	0.297548	0.254138	0.836066	0.408602	0.548387	-0.0368325	0.293849	0.197475	88.1213	36.4514	48.9216	99.4519	97.8327	98.749	3.36999	3.45753		0.422619	-0.064143
	15	0.999628	0.906756	0.989592	0.00639344	0.00311828	0.00376344	-0.00602143	0.0901261	0.00664485	0.673869	0.278182	0.335737	-46.6161	-133.66	-70.3717	10.2363	9.05409		-0.180934	0.72684
MN-1	3		0.262452	0.174553		0.258065	0.193548		0.479484	0.631899		23.0219	17.2665		46.4858	72.9533		2.92904	1.97372		2.53531	2.91674
	6	0.269754	0.334839	0.277585	0.590164	0.193548	0.354839	0.140082	0.471613	0.367576	62.2033	17.2665	31.6552	38.0258	-211.239	58.0005	3.68957	3.57467	3.19349	0.0281831	1.36569	1.34766
	15	0.990827	0.962431	0.995316	0.00688525	0.00430107	0.00344086	0.00228732	0.0332676	0.00124264	0.725705	0.383699	0.306959	-30.7694	-270.082	-225.776	10.1471	9.61087	9.93789	-0.116676	0.0702478	-0.00725648
MN-2	3		0.453346	0.476442		0.204301	0.354839		0.342353	0.168719		18.2257	31.6552		79.0955	88.8928		4.76956			0.769636
	6		0.477281	0.623687		0.215054	0.290323		0.307665	0.0859908		19.1849	25.8997		86.1871	91.9111		5.02107			1.79065
MW-3	3		0.171123	0.164109		0.0795699	0.0580645		0.749308	0.777827		7.09843	5.17994		78.8686	67.876		1.80648			3.3335
	6		0.295806	0.262249		0.365591	0.387097		0.338602	0.350654		32.6144	34.5329		96.198	97.2837		3.38918			1.52623
	15		0.94502	0.984601		0.00376344	0.00784946		0.0512163	0.00754906		0.335737	0.700251		-90.6257	-59.2287		9.43656			0.294469
ME-2	3		0.463008	0.516086		0.0129032	0.00612903		0.524088	0.477785		1.1511	0.546771		-92.8595	-97.8891		4.63915			1.22442
	6		0.822367	0.871667		0.0150538	0.0102151		0.162579	0.118118		1.34295	0.911285		65.0023	-11.1617		8.22642			0.805964
MW-0	3		0.0914562	0.169327		0.709677	0.397849		0.198866	0.432823		63.3103	35.4922		83.6835	42.1844		1.75846	2.16433		0.362408	1.50352
	6		0.259843	0.34671		0.311828	0.548387		0.428329	0.104903		27.8182	48.9216		57.0425	35.4069		2.96673	4.11323		0.925682	0.427913
	15		0.558968	0.77141		0.172043	0.193548		0.268989	0.0350415		15.348	17.2665		16.9271	7.79808		5.78496	7.92951		1.82521	0.30443
	27		0.836843	1.01314		0.00044086	0		0.162716	-0.0131429		0.0393291						8.35351	10.1117		1.97635	0.118366

## Sheet: Table S9
Table S9. Mineral saturation states and carbonate speciation from aqueous geochemical modeling in phreeqc.
Well ID	Depth (m)	Ω aragonite			Ω calcite			Ω hydroxyapatite			[DIC] (µmol/kgw)
		November 2021	May 2022	January 2023	November 2021	May 2022	January 2023	November 2021	May 2022	January 2023	November 2021	May 2022	January 2023
ME-1	3		0.921188			1.28726			2.8388			0.00513169
	6	0.970395	1.16781		1.35585	1.63187			28.7686		0.00484869	0.00488016
	15	0.841086	0.685662		1.17543	0.958147			14.5406		0.00346365	0.00284059
MS-1	3		0.846962	1.16528		1.18322	1.62853		1.69769	0.925139		0.00710174	0.00692885
	6	0.978152	0.835658	1.26134	1.36705	1.16727	1.76278		1.08362	0.490025	0.0100188	0.00676899	0.00655379
	15	14.3611	0.795466	0.657905	20.0692	1.11119	0.919455		10.0276	1.23467	0.00225344	0.0028097	0.00286294
	27	0.883957	0.814416	0.589106	1.23549	1.13753	0.823304		20.3339	0.397746	0.00346209	0.00266263	0.00274387
MS-3	3		0.677599			0.946956			5.00964			0.00423316
	6	0.671191	1.04338		0.937968	1.45749			11.3923		0.0049688	0.00396008
	15	0.689374	0.781694		0.963445	1.09227			4.72263		0.0033294	0.00276956
	27	0.8938	0.770787		1.24937	1.07705			8.59499		0.00344038	0.00296575
MW-2	3		0.817632			1.1424			3.16276			0.00480976
	6	0.975362	1.06834		1.3631	1.49269			7.58167		0.0050758	0.00456491
	15	0.751307	0.740195		1.05027	1.03422			7.3723		0.00378231	0.00290986
MN-1	3		0.552868	0.589187		0.772475	0.823418		4.08676	1.36316		0.00489994	0.00501549
	6	0.824547	0.783601	0.648101	1.15265	1.09483	0.905753		404.816	23.9546	0.00489337	0.0045484	0.00470694
	15	0.791267	0.766633	0.510961	1.10602	1.07125	0.714093		8.97416	0.149504	0.00340903	0.00266672	0.00279071
MN-2	3
	6
MW-3	3
	6
	15
ME-2	3
	6
MW-0	3									40.7368
	6									70.743
	15									6.57421
	27									0.0640473
EWW (Effluent Wastewater)	0	0.456617	0.167672		0.638237	0.234222			75.8922		0.00322854	0.00263432
